# Supplementary material for: Comparison of Operational Jet Fuel and Noise Exposure for Flight Line Personnel at Japanese and United States Air Bases in Japan
Source: Toxics. 2025 Feb 5;13(2):121. doi: 10.3390/toxics13020121 (PMC11860679; doi:10.3390/toxics13020121)
Supplement: Supplementary file 1 [file toxics-13-00121-s001.zip]

Archive with 1 entries (1 files):
- toxics-3377801-supplementary.pdf
